# Supplementary material for: Exploration of N6-Methyladenosine Profiles of mRNAs and the Function of METTL3 in Atherosclerosis
Source: Cells. 2022 Sep 24;11(19):2980. doi: 10.3390/cells11192980 (PMC9563305; doi:10.3390/cells11192980)
Supplement: Supplementary file 1 [file cells-11-02980-s001.zip]

Archive with 2 entries (2 files):
- Supplementary Figure S1.tif
- Supplementary Table S1.pdf
